# Supplementary material for: Genome-Wide Analysis Reveals Changes in Long Noncoding RNAs in the Differentiation of Canine BMSCs into Insulin-Producing Cells
Source: Int J Mol Sci. 2020 Aug 3;21(15):5549. doi: 10.3390/ijms21155549 (PMC7432238; doi:10.3390/ijms21155549)
Supplement: Supplementary file 1 [file ijms-21-05549-s001.zip]

Archive with 9 entries (9 files):
- supplementary figure1.tif
- supplementary table 1.xlsx
- supplementary table 2.xlsx
- supplementary table 3.xlsx
- supplementary table 4.xlsx
- supplementary table 5.xlsx
- supplementary table 6.xlsx
- supplementary table 7.xlsx
- supplementary table 8.xlsx
