# Supplementary material for: Genome-Wide Analysis Reveals Changes in Long Noncoding RNAs in the Differentiation of Canine BMSCs into Insulin-Producing Cells
Source: Int J Mol Sci. 2020 Aug 3;21(15):5549. doi: 10.3390/ijms21155549 (PMC7432238; doi:10.3390/ijms21155549)
Supplement: Supplementary file 1 [file ijms-21-05549-s001.zip › supplementary table 1.xlsx]

## Sheet: Sheet1
Chromosome	lncRNA_ID	lncRNA_Gene_ID	lncRNA_Status	lncRNA_Start	lncRNA_End	lncRNA_Strand	mRNA_ID	mRNA_Gene_Id	mRNA_Gene_Symbol	mRNA_Gene_Description	mRNA_Start	mRNA_End	mRNA_Strand	Distance	Location
NC_006583.3	LNC_000123	XLOC_010285	Novel_lncRNA	42912245	42917675	+	XM_541155.5	484038	VIP	vasoactive intestinal peptide	42941667	42950650	+	23991	upstream
NC_006591.3	LNC_004661	XLOC_289906	Novel_lncRNA	6939080	6944316	+	NM_001031817.1	403472	SSTR2	somatostatin receptor 2	6999086	7000195	-	54769	downstream
NC_006621.3	LNC_014532	XLOC_900222	Novel_lncRNA	65141384	65193814	+	XM_549109.5	491989	RPS6KA6	ribosomal protein S6 kinase 90kDa polypeptide 6	64915886	65110524	-	30859	upstream
NC_006590.3	XR_292983.1	102154477	Annotated_lncRNA	48416649	48447638	-	XM_547914.5	490792	FOS	FBJ murine osteosarcoma viral oncogene homolog	48330854	48334273	+	82375	downstream
NC_006590.3	LNC_004320	XLOC_266774	Novel_lncRNA	48221373	48258225	+	XM_547914.5	490792	FOS	FBJ murine osteosarcoma viral oncogene homolog	48330854	48334273	+	72628	upstream
