# Supplementary material for: Genome-Wide Analysis Reveals Changes in Long Noncoding RNAs in the Differentiation of Canine BMSCs into Insulin-Producing Cells
Source: Int J Mol Sci. 2020 Aug 3;21(15):5549. doi: 10.3390/ijms21155549 (PMC7432238; doi:10.3390/ijms21155549)
Supplement: Supplementary file 1 [file ijms-21-05549-s001.zip › supplementary table 2.xlsx]

## Sheet: Sheet1
	forward primer	reverse primer	prodction size
LNC_000123	TGGAGTTGGTGTATTCTTGGTT	GACTTCTAGGTCCCGTGTGT	155
LNC_004661	AGGTTGTAAGTCTGGTCGGG	GGGAAGCCCCAGTATTGGAA	142
LNC_004320	TGGAGACTGGCAAATGGTGG	AAGCGTCTGCGGTTAACTTCT	134
XR_292983.1	TGGCTCTTATTGCCTACCCA	ACAGCTCCGGGGGATTCTAT	115
LNC_014532	AGTCCAATTACATTTAAAGT	GAAGCAAGCTCCATGCACCG	140
GAPDH	GTAGTGAAGCAGGCATCGGA	GTCGAAGGTGGAAGAGTGGG	108
FOS	GAGAATCCGAAGGGAAAGGAATA	CGTCTTCTAGTTGGTCTGTCTC	104
SSTR2	TGCCAACCCTATCCTGTATG	GTCCTGCTTACTGTCACTCC	121
VIP	AAGACCAGGGACCAATCAAA	CTGCTCCTCTTCCCATTCA	121
RPS6KA6	ACACTCATGGATAACCCACA	TTGTGAGTCAGGGCAGAATA	114
