# Supplementary material for: Genome-Wide Analysis Reveals Changes in Long Noncoding RNAs in the Differentiation of Canine BMSCs into Insulin-Producing Cells
Source: Int J Mol Sci. 2020 Aug 3;21(15):5549. doi: 10.3390/ijms21155549 (PMC7432238; doi:10.3390/ijms21155549)
Supplement: Supplementary file 1 [file ijms-21-05549-s001.zip › supplementary table 3.xlsx]

## Sheet: Sheet1
Sample name	Raw reads	Clean reads	Clean bases	Error rate(%)	Q20(%)	Q30(%)	GC content(%)
BMSC_1	119891340	96957702	14.54G	0.02	97.12	92.76	55.98
BMSC_2	118149046	96358716	14.45G	0.02	97.08	92.66	56.19
islets_1	106967492	82255194	12.34G	0.02	96.88	92.44	44.83
islets_2	109378358	83777908	12.57G	0.02	96.98	92.64	46.09
stage1_1	109069198	87738940	13.16G	0.02	96.98	92.49	51.1
stage1_2	100613312	95010012	14.25G	0.02	97.01	92.57	50.74
stage2_1	110227636	88363066	13.25G	0.02	96.67	91.87	50.4
stage2_2	111012892	90489946	13.57G	0.02	97.1	92.75	50.18
stage3_1	112980368	93084876	13.96G	0.02	97.07	92.67	50.83
stage3_2	96278370	90864306	13.63G	0.02	96.87	92.34	49.53
