# Supplementary material for: Genome-Wide Analysis Reveals Changes in Long Noncoding RNAs in the Differentiation of Canine BMSCs into Insulin-Producing Cells
Source: Int J Mol Sci. 2020 Aug 3;21(15):5549. doi: 10.3390/ijms21155549 (PMC7432238; doi:10.3390/ijms21155549)
Supplement: Supplementary file 1 [file ijms-21-05549-s001.zip › supplementary table 4.xlsx]

## Sheet: Sheet1
Sample name	BMSC_1	BMSC_2	islets_1	islets_2	stage1_1	stage1_2	stage2_1	stage2_2	stage3_1	stage3_2
Total reads	96957702	96358716	82255194	83777908	87738940	95010012	88363066	90489946	93084876	90864306
Total mapped	89307867 (92.11%)	88828192 (92.18%)	77324860 (94.01%)	78539162 (93.75%)	82583832 (94.12%)	89653645 (94.36%)	82909621 (93.83%)	85608370 (94.61%)	87698592 (94.21%)	84401611 (92.89%)
Multiple mapped	9352214 (9.65%)	8570389 (8.89%)	4402713 (5.35%)	6615027 (7.9%)	10118721 (11.53%)	10948214 (11.52%)	11842047 (13.4%)	12748295 (14.09%)	13788960 (14.81%)	12665225 (13.94%)
Uniquely mapped	79955653 (82.46%)	80257803 (83.29%)	72922147 (88.65%)	71924135 (85.85%)	72465111 (82.59%)	78705431 (82.84%)	71067574 (80.43%)	72860075 (80.52%)	73909632 (79.4%)	71736386 (78.95%)
Read-1	40141839 (41.4%)	40321969 (41.85%)	36876279 (44.83%)	36315271 (43.35%)	36504861 (41.61%)	39656751 (41.74%)	35877879 (40.6%)	36669570 (40.52%)	37114745 (39.87%)	36218923 (39.86%)
Read-2	39813814 (41.06%)	39935834 (41.44%)	36045868 (43.82%)	35608864 (42.5%)	35960250 (40.99%)	39048680 (41.1%)	35189695 (39.82%)	36190505 (39.99%)	36794887 (39.53%)	35517463 (39.09%)
Reads map to '+'	39787720 (41.04%)	39947076 (41.46%)	36429047 (44.29%)	35935653 (42.89%)	36054365 (41.09%)	39132385 (41.19%)	35333773 (39.99%)	36301696 (40.12%)	36720285 (39.45%)	35713928 (39.3%)
Reads map to '-'	40167933 (41.43%)	40310727 (41.83%)	36493100 (44.37%)	35988482 (42.96%)	36410746 (41.5%)	39573046 (41.65%)	35733801 (40.44%)	36558379 (40.4%)	37189347 (39.95%)	36022458 (39.64%)
Non-splice reads	50270483 (51.85%)	50540829 (52.45%)	58792078 (71.48%)	56302277 (67.2%)	46812837 (53.35%)	50490288 (53.14%)	48762309 (55.18%)	50914583 (56.27%)	51094095 (54.89%)	53310933 (58.67%)
Splice reads	29685170 (30.62%)	29716974 (30.84%)	14130069 (17.18%)	15621858 (18.65%)	25652274 (29.24%)	28215143 (29.7%)	22305265 (25.24%)	21945492 (24.25%)	22815537 (24.51%)	18425453 (20.28%)
Reads mapped in proper pairs	75690368 (78.07%)	75820772 (78.69%)	69567452 (84.58%)	68680040 (81.98%)	69834534 (79.59%)	75704734 (79.68%)	67939800 (76.89%)	70038544 (77.4%)	70871618 (76.14%)	68035876 (74.88%)
Proper-paired reads map to different chrom	0 (0%)	0 (0%)	0 (0%)	0 (0%)	0 (0%)	0 (0%)	0 (0%)	0 (0%)	0 (0%)	0 (0%)
