# Supplementary material for: Genome-Wide Analysis Reveals Changes in Long Noncoding RNAs in the Differentiation of Canine BMSCs into Insulin-Producing Cells
Source: Int J Mol Sci. 2020 Aug 3;21(15):5549. doi: 10.3390/ijms21155549 (PMC7432238; doi:10.3390/ijms21155549)
Supplement: Supplementary file 1 [file ijms-21-05549-s001.zip › supplementary table 5.xlsx]

## Sheet: Sheet1
Term	Sample number	Background number	P-value	Corrected P-value	UniGenes	KO	Entrez ID	Ensembl ID
ECM-receptor interaction	7	87	0.00775985	0.776685	608287 480684 478471 481734 609630 476626 477956	cfa:608287 cfa:480684 cfa:478471 cfa:481734 cfa:609630 cfa:476626 cfa:477956	608287 480684 478471 481734 609630 476626 477956	ITGA10 COL5A1 SPP1 COL11A2 GP9 LAMB2, LAMC1 ITGB1
Glycosphingolipid biosynthesis - ganglio series	3	15	0.00872914	0.776685	481737 487633 481129	cfa:481737 cfa:487633 cfa:481129	481737 487633 481129	B3GALT4 HEXA B4GALNT1
Small cell lung cancer	6	84	0.0218759	0.776685	489228 481735 476626 491278 481131 477956	cfa:489228 cfa:481735 cfa:476626 cfa:491278 cfa:481131 cfa:477956	489228 481735 476626 491278 481131 477956	SKP2 RXRB LAMB2, LAMC1 RXRA, RXRalpha CDK4 ITGB1
PI3K-Akt signaling pathway	15	338	0.0254863	0.776685	608287 481734 480580 476626 480684 478471 481806 100855806 403955 403507 491278 481131 607724 403895 477956	cfa:608287 cfa:481734 cfa:480580 cfa:476626 cfa:480684 cfa:478471 cfa:481806 cfa:100855806 cfa:403955 cfa:403507 cfa:491278 cfa:481131 cfa:607724 cfa:403895 cfa:477956	608287 481734 480580 476626 480684 478471 481806 100855806 403955 403507 491278 481131 607724 403895 477956	ITGA10 COL11A2 RPS6KB1 LAMB2, LAMC1 COL5A1 SPP1 PPP2R5D GNG11 RAC1, RAC2 KITLG, 710-712, CSF, MGF RXRA, RXRalpha CDK4 FGF1 GNGT1 ITGB1
Proteoglycans in cancer	10	198	0.0302999	0.776685	403567 491860 480580 491857 403955 480472 484721 477956 481289 102156614	cfa:403567 cfa:491860 cfa:480580 cfa:491857 cfa:403955 cfa:480472 cfa:484721 cfa:477956 cfa:481289 cfa:102156614	403567 491860 480580 491857 403955 480472 484721 477956 481289 102156614	CASP3 ELK1 RPS6KB1 ARAF RAC1, RAC2 DDX5 WNT5A ITGB1 TIMP3, TIMP-3
Purine metabolism	9	172	0.0322103	0.776685	476630 474984 483159 608346 100856298 479913 485179 100856150 489490	cfa:476630 cfa:474984 cfa:483159 cfa:608346 cfa:100856298 cfa:479913 cfa:485179 cfa:100856150 cfa:489490	476630 474984 483159 608346 100856298 479913 485179 100856150 489490	IMPDH2 NT5E POLR3C POLR3GL POLR1B AMPD2 ENPP1 PFAS
RNA polymerase	3	27	0.0351124	0.776685	483159 608346 100856298	cfa:483159 cfa:608346 cfa:100856298	483159 608346 100856298	POLR3C POLR3GL POLR1B
Phototransduction	3	28	0.0381976	0.776685	490119 403895 485179	cfa:490119 cfa:403895 cfa:485179	490119 403895 485179	GNAT2 GNGT1
Nicotinate and nicotinamide metabolism	3	28	0.0381976	0.776685	100856150 474984 608849	cfa:100856150 cfa:474984 cfa:608849	100856150 474984 608849	ENPP1 NT5E AOH3
Amoebiasis	6	107	0.0563961	0.840437	481330 481328 480684 481734 476626 403567	cfa:481330 cfa:481328 cfa:480684 cfa:481734 cfa:476626 cfa:403567	481330 481328 480684 481734 476626 403567	IL1R2 IL1R1 COL5A1 COL11A2 LAMB2, LAMC1 CASP3
MAPK signaling pathway	11	253	0.0568416	0.840437	481330 481328 491860 476585 403955 485004 403567 485692 607724 474873 403782	cfa:481330 cfa:481328 cfa:491860 cfa:476585 cfa:403955 cfa:485004 cfa:403567 cfa:485692 cfa:607724 cfa:474873 cfa:403782	481330 481328 491860 476585 403955 485004 403567 485692 607724 474873 403782	IL1R2 IL1R1 ELK1 CACNA2D3 RAC1, RAC2 MAP2K7 CASP3 RASA2 FGF1 DAXX IL1A
Hematopoietic cell lineage	5	83	0.0620087	0.840437	609630 403507 481330 481328 403782	cfa:609630 cfa:403507 cfa:481330 cfa:481328 cfa:403782	609630 403507 481330 481328 403782	GP9 KITLG, 710-712, CSF, MGF IL1R2 IL1R1 IL1A
Non-small cell lung cancer	4	58	0.0627804	0.840437	491857 481735 491278 481131	cfa:491857 cfa:481735 cfa:491278 cfa:481131	491857 481735 491278 481131	ARAF RXRB RXRA, RXRalpha CDK4
Pathways in cancer	13	322	0.064519	0.840437	474585 403567 476626 491857 481735 489228 403955 403507 491278 481131 607724 484721 477956	cfa:474585 cfa:403567 cfa:476626 cfa:491857 cfa:481735 cfa:489228 cfa:403955 cfa:403507 cfa:491278 cfa:481131 cfa:607724 cfa:484721 cfa:477956	474585 403567 476626 491857 481735 489228 403955 403507 491278 481131 607724 484721 477956	MSH6 CASP3 LAMB2, LAMC1 ARAF RXRB SKP2 RAC1, RAC2 KITLG, 710-712, CSF, MGF RXRA, RXRalpha CDK4 FGF1 WNT5A ITGB1
Serotonergic synapse	6	113	0.0688883	0.840437	403567 611810 491857 100855806 403895 481165	cfa:403567 cfa:611810 cfa:491857 cfa:100855806 cfa:403895 cfa:481165	403567 611810 491857 100855806 403895 481165	CASP3 GNAI3 ARAF GNG11 GNGT1 TPH2
Colorectal cancer	4	62	0.0753722	0.862069	403955 474585 403567 491857	cfa:403955 cfa:474585 cfa:403567 cfa:491857	403955 474585 403567 491857	RAC1, RAC2 MSH6 CASP3 ARAF
Focal adhesion	9	209	0.083326	0.871255	608287 490642 491860 480684 478471 481734 403955 476626 477956	cfa:608287 cfa:490642 cfa:491860 cfa:480684 cfa:478471 cfa:481734 cfa:403955 cfa:476626 cfa:477956	608287 490642 491860 480684 478471 481734 403955 476626 477956	ITGA10 ARHGAP5 ELK1 COL5A1 SPP1 COL11A2 RAC1, RAC2 LAMB2, LAMC1 ITGB1
Tryptophan metabolism	3	41	0.0897716	0.871255	608849 483038 481165	cfa:608849 cfa:483038 cfa:481165	608849 483038 481165	AOH3 CYP1B1 TPH2
Phenylalanine metabolism	2	19	0.0904581	0.871255	483463 483462	cfa:483463 cfa:483462	483463 483462	GLYAT
Pertussis	4	70	0.104006	0.888274	403567 477956 611810 403782	cfa:403567 cfa:477956 cfa:611810 cfa:403782	403567 477956 611810 403782	CASP3 ITGB1 GNAI3 IL1A
