# Supplementary material for: Genome-Wide Analysis Reveals Changes in Long Noncoding RNAs in the Differentiation of Canine BMSCs into Insulin-Producing Cells
Source: Int J Mol Sci. 2020 Aug 3;21(15):5549. doi: 10.3390/ijms21155549 (PMC7432238; doi:10.3390/ijms21155549)
Supplement: Supplementary file 1 [file ijms-21-05549-s001.zip › supplementary table 6.xlsx]

## Sheet: Sheet1
Term	Sample number	Background number	P-value	Corrected P-value	UniGenes	KO	Entrez ID	Ensembl ID
Cholinergic synapse	4	114	0.00928272	0.377464	403895 100684140 100855806 612303	cfa:403895 cfa:100684140 cfa:100855806 cfa:612303	403895 100684140 100855806 612303	GNGT1 CAMK4 GNG11 CREB3L4
PI3K-Akt signaling pathway	7	338	0.0105029	0.377464	612305 612303 478471 480580 100855806 611641 403895	cfa:612305 cfa:612303 cfa:478471 cfa:480580 cfa:100855806 cfa:611641 cfa:403895	612305 612303 478471 480580 100855806 611641 403895	CRTC2 CREB3L4 SPP1 RPS6KB1 GNG11 FGF18 GNGT1
AMPK signaling pathway	4	123	0.0119199	0.377464	100856379 612305 612303 480580	cfa:100856379 cfa:612305 cfa:612303 cfa:480580	100856379 612305 612303 480580	PRKAB2 CRTC2 CREB3L4 RPS6KB1
Ribosome	4	147	0.0211516	0.502351	483663 610569 479496 612291	cfa:483663 cfa:610569 cfa:479496 cfa:612291	483663 610569 479496 612291	MRPL23 RPS27L RPL26 RPS27
Alcoholism	4	167	0.0314725	0.527471	403895 100684140 100855806 612303	cfa:403895 cfa:100684140 cfa:100855806 cfa:612303	403895 100684140 100855806 612303	GNGT1 CAMK4 GNG11 CREB3L4
Circadian entrainment	3	98	0.033314	0.527471	403895 100855806 482904	cfa:403895 cfa:100855806 cfa:482904	403895 100855806 482904	GNGT1 GNG11 MTNR1A
Dopaminergic synapse	3	129	0.0642904	0.636661	403895 100855806 612303	cfa:403895 cfa:100855806 cfa:612303	403895 100855806 612303	GNGT1 GNG11 CREB3L4
Inflammatory bowel disease (IBD)	2	61	0.0709595	0.636661	481327 611438	cfa:481327 cfa:611438	481327 611438	IL18RAP IL18R1
mTOR signaling pathway	2	62	0.0729254	0.636661	480348 480580	cfa:480348 cfa:480580	480348 480580	HIF1A RPS6KB1
Insulin signaling pathway	3	139	0.0763427	0.636661	100856379 100687271 480580	cfa:100856379 cfa:100687271 cfa:480580	100856379 100687271 480580	PRKAB2 SOCS4 RPS6KB1
Amphetamine addiction	2	65	0.0789267	0.636661	100684140 612303	cfa:100684140 cfa:612303	100684140 612303	CAMK4 CREB3L4
Cardiac muscle contraction	2	73	0.095633	0.636661	106558390 478332	cfa:476040 cfa:478332	476040 478332	COX8A TPM1
Oxytocin signaling pathway	3	158	0.101712	0.636661	100856379 475345 100684140	cfa:100856379 cfa:475345 cfa:100684140	100856379 475345 100684140	PRKAB2 MYLK3 CAMK4
Hypertrophic cardiomyopathy (HCM)	2	80	0.110993	0.636661	100856379 478332	cfa:100856379 cfa:478332	100856379 478332	PRKAB2 TPM1
Protein processing in endoplasmic reticulum	3	168	0.116246	0.636661	490419 477124 403950	cfa:490419 cfa:477124 cfa:403950	490419 477124 403950	UBQLN4 SSR3 SSR2, gp25H
2-Oxocarboxylic acid metabolism	1	17	0.117799	0.636661	609510	cfa:609510	609510	GPT2
GABAergic synapse	2	88	0.129264	0.636661	403895 100855806	cfa:403895 cfa:100855806	403895 100855806	GNGT1 GNG11
Huntington's disease	3	183	0.13939	0.636661	106558390 478009 612303	cfa:476040 cfa:478009 cfa:612303	476040 478009 612303	COX8A ATP5C1 CREB3L4
Morphine addiction	2	93	0.141015	0.636661	403895 100855806	cfa:403895 cfa:100855806	403895 100855806	GNGT1 GNG11
Proteoglycans in cancer	3	198	0.163941	0.636661	480580 480348 483664	cfa:480580 cfa:480348 cfa:483664	480580 480348 483664	RPS6KB1 HIF1A IGF2
