# Supplementary material for: Genome-Wide Analysis Reveals Changes in Long Noncoding RNAs in the Differentiation of Canine BMSCs into Insulin-Producing Cells
Source: Int J Mol Sci. 2020 Aug 3;21(15):5549. doi: 10.3390/ijms21155549 (PMC7432238; doi:10.3390/ijms21155549)
Supplement: Supplementary file 1 [file ijms-21-05549-s001.zip › supplementary table 7.xlsx]

## Sheet: Sheet1
Term	Sample number	Background number	P-value	Corrected P-value	UniGenes	KO	Entrez ID	Ensembl ID
Cell cycle	2	123	0.0101534	0.0991793	609937 482492	cfa:609937 cfa:482492	609937 482492	ORC5, ORC5L ORC6, ORC6L
Platelet activation	2	130	0.0112679	0.0991793	475345 482771	cfa:475345 cfa:482771	475345 482771	MYLK3 TBXAS1
Metabolic pathways	5	1185	0.0135245	0.0991793	609998 610360 609510 612283 482771	cfa:609998 cfa:610360 cfa:609510 cfa:612283 cfa:482771	609998 610360 609510 612283 482771	PIGB FECH GPT2 GCLM TBXAS1
2-Oxocarboxylic acid metabolism	1	17	0.0217566	0.119661	609510	cfa:609510	609510	GPT2
Glycosylphosphatidylinositol(GPI)-anchor biosynthesis	1	25	0.031279	0.137627	609998	cfa:609998	609998	PIGB
Porphyrin and chlorophyll metabolism	1	32	0.0395377	0.13935	610360	cfa:610360	610360	FECH
Alanine, aspartate and glutamate metabolism	1	37	0.0453952	0.13935	609510	cfa:609510	609510	GPT2
ABC transporters	1	43	0.0523787	0.13935	444852	cfa:444852	444852	ABCA4, abcr
Glutathione metabolism	1	47	0.057007	0.13935	612283	cfa:612283	612283	GCLM
Arachidonic acid metabolism	1	62	0.0741697	0.148386	482771	cfa:482771	482771	TBXAS1
Aminoacyl-tRNA biosynthesis	1	66	0.0786953	0.148386	607631	cfa:607631	607631	NARS
Gastric acid secretion	1	73	0.0865638	0.148386	475345	cfa:475345	475345	MYLK3
Biosynthesis of amino acids	1	74	0.0876825	0.148386	609510	cfa:609510	609510	GPT2
Carbon metabolism	1	108	0.124944	0.196341	609510	cfa:609510	609510	GPT2
Vascular smooth muscle contraction	1	118	0.135621	0.198911	475345	cfa:475345	475345	MYLK3
Spliceosome	1	130	0.148268	0.203869	100687510	cfa:100687510	100687510	NA
Ribosome	1	147	0.165879	0.214381	478313	cfa:478313	478313	RSL24D1
Oxytocin signaling pathway	1	158	0.177087	0.214381	475345	cfa:475345	475345	MYLK3
cGMP-PKG signaling pathway	1	166	0.185147	0.214381	475345	cfa:475345	475345	MYLK3
Calcium signaling pathway	1	181	0.200054	0.22006	475345	cfa:475345	475345	MYLK3
