# Supplementary material for: Genome-Wide Analysis Reveals Changes in Long Noncoding RNAs in the Differentiation of Canine BMSCs into Insulin-Producing Cells
Source: Int J Mol Sci. 2020 Aug 3;21(15):5549. doi: 10.3390/ijms21155549 (PMC7432238; doi:10.3390/ijms21155549)
Supplement: Supplementary file 1 [file ijms-21-05549-s001.zip › supplementary table 8.xlsx]

## Sheet: Sheet1
Term	Sample number	Background number	P-value	Corrected P-value	UniGenes	KO	Entrez ID	Ensembl ID
Asthma	9	24	0.00340662	0.84237	403799 481732 403468 442990 474869 607827 403785 403790 607786	cfa:403799 cfa:481732 cfa:403468 cfa:442990 cfa:474869 cfa:607827 cfa:403785 cfa:403790 cfa:607786	403799 481732 403468 442990 474869 607827 403785 403790 607786	MS4A2 DLA-DMA CD40LG, CD154, TNFSF5 IL13 DLA-DOA DLA-DMB IL4, IL-4 IL5 DLA-DOB
Cell cycle	23	123	0.0140348	0.84237	489228 481563 608420 478868 475035 476847 100271861 490924 477871 610902 100856079 481679 480645 474176 479156 482021 476131 476915 479866 100856315 482492 487309 608441	cfa:489228 cfa:481563 cfa:608420 cfa:478868 cfa:475035 cfa:476847 cfa:100271861 cfa:490924 cfa:477871 cfa:610902 cfa:100856079 cfa:481679 cfa:480645 cfa:474176 cfa:479156 cfa:482021 cfa:476131 cfa:476915 cfa:479866 cfa:100856315 cfa:482492 cfa:487309 cfa:608441	489228 481563 608420 478868 475035 476847 100271861 490924 477871 610902 100856079 481679 480645 474176 479156 482021 476131 476915 479866 100856315 482492 487309 608441	SKP2 CDKN2B, p15INK4B CCNB1 ORC2, ORC2L HDAC2 WEE1 CDKN2A, p14ARF CDC27 MCM4 SMAD3, Madh3 CDK1 CDC26 YWHAE PRKDC CCNH RAD21 MCM6 RB1 CREBBP ATR ORC6, ORC6L HDAC1 CDK7
T cell receptor signaling pathway	19	105	0.0309868	0.84237	483266 403931 488084 478151 403468 482140 490926 403934 483042 607019 484513 475032 403486 403872 403785 607023 403790 486213 102155642	cfa:483266 cfa:403931 cfa:488084 cfa:478151 cfa:403468 cfa:482140 cfa:490926 cfa:403934 cfa:483042 cfa:607019 cfa:484513 cfa:475032 cfa:403486 cfa:403872 cfa:403785 cfa:607023 cfa:403790 cfa:486213 cfa:102155642	483266 403931 488084 478151 403468 482140 490926 403934 483042 607019 484513 475032 403486 403872 403785 607023 403790 486213 102155642	PIK3CG CD4 PIK3CA LCK CD40LG, CD154, TNFSF5 TEC MAP3K14 CDC42 SOS1 MAPK11 PAK4 FYN PPP3CA NRAS, N-RAS, rasp21 IL4, IL-4 MAPK12 IL5 PDCD1 NFKBIE
Type I diabetes mellitus	9	37	0.0310181	0.84237	481732 475242 482825 474869 607827 403976 403974 607786 403782	cfa:481732 cfa:475242 cfa:482825 cfa:474869 cfa:607827 cfa:403976 cfa:403974 cfa:607786 cfa:403782	481732 475242 482825 474869 607827 403976 403974 607786 403782	DLA-DMA ICA1 PTPRN2 DLA-DOA DLA-DMB IL12B IL1B, IL-1 DLA-DOB IL1A
Allograft rejection	8	31	0.0316138	0.84237	481732 403468 474869 403976 607827 403785 403790 607786	cfa:481732 cfa:403468 cfa:474869 cfa:403976 cfa:607827 cfa:403785 cfa:403790 cfa:607786	481732 403468 474869 403976 607827 403785 403790 607786	DLA-DMA CD40LG, CD154, TNFSF5 DLA-DOA IL12B DLA-DMB IL4, IL-4 IL5 DLA-DOB
Antigen processing and presentation	12	57	0.0331258	0.84237	403931 474919 476694 481732 403908 476669 474869 607827 474866 474864 607786 102156614	cfa:403931 cfa:474919 cfa:476694 cfa:481732 cfa:403908 cfa:476669 cfa:474869 cfa:607827 cfa:474866 cfa:474864 cfa:607786 cfa:102156614	403931 474919 476694 481732 403908 476669 474869 607827 474866 474864 607786 102156614	CD4 HSP90AB1 CALR DLA-DMA CANX, PP90 DLA-DOA DLA-DMB TAP1, APT1 TAP2, APT2 DLA-DOB
Leishmaniasis	13	66	0.0407723	0.84237	607019 484185 612998 481732 102157092 607023 474869 403976 607827 403785 403974 607786 403782	cfa:607019 cfa:484185 cfa:612998 cfa:481732 cfa:102157092 cfa:607023 cfa:474869 cfa:403976 cfa:607827 cfa:403785 cfa:403974 cfa:607786 cfa:403782	607019 484185 612998 481732 102157092 607023 474869 403976 607827 403785 403974 607786 403782	MAPK11 JAK2 MARCKSL1 DLA-DMA MAPK12 DLA-DOA IL12B DLA-DMB IL4, IL-4 IL1B, IL-1 DLA-DOB IL1A
Renal cell carcinoma	13	66	0.0407723	0.84237	483266 479866 488084 403802 403934 483042 477488 403872 403431 100684309 608981 484513 480348	cfa:483266 cfa:479866 cfa:488084 cfa:403802 cfa:403934 cfa:483042 cfa:477488 cfa:403872 cfa:403431 cfa:100684309 cfa:608981 cfa:484513 cfa:480348	483266 479866 488084 403802 403934 483042 477488 403872 403431 100684309 608981 484513 480348	PIK3CG CREBBP PIK3CA VEGFA, VEGF CDC42 SOS1 PTPN11, SHP-2 NRAS, N-RAS, rasp21 TGFA CRK RAP1B PAK4 HIF1A
Adherens junction	14	73	0.0409092	0.84237	479050 479866 610902 403934 489008 491160 481628 475032 480203 480369 403473 477953 612070 100686806	cfa:479050 cfa:479866 cfa:610902 cfa:403934 cfa:489008 cfa:491160 cfa:481628 cfa:475032 cfa:480203 cfa:480369 cfa:403473 cfa:477953 cfa:612070 cfa:100686806	479050 479866 610902 403934 489008 491160 481628 475032 480203 480369 403473 477953 612070 100686806	IQGAP1 CREBBP SMAD3, Madh3 CDC42 CTNNA3 NLK TGFBR1 FYN PTPRM ACTN1 BAIAP2, IRSP53S PARD3, PAR-3 TCF7L1 SORBS1
Chronic myeloid leukemia	14	73	0.0409092	0.84237	483266 403618 488084 488148 100271861 483042 481628 477488 403872 475035 100684309 485167 476915 487309	cfa:483266 cfa:403618 cfa:488084 cfa:488148 cfa:100271861 cfa:483042 cfa:481628 cfa:477488 cfa:403872 cfa:475035 cfa:100684309 cfa:485167 cfa:476915 cfa:487309	483266 403618 488084 488148 100271861 483042 481628 477488 403872 475035 100684309 485167 476915 487309	PIK3CG BCL2L1, BCL-XL PIK3CA MECOM, EVI1 CDKN2A, p14ARF SOS1 TGFBR1 PTPN11, SHP-2 NRAS, N-RAS, rasp21 HDAC2 CRK GAB2 RB1 HDAC1
HTLV-I infection	37	248	0.0429397	0.84237	481563 478151 481628 403872 484721 607786 100271861 486561 486560 403618 490924 490926 481330 485149 610902 442860 477052 483266 479255 481679 612305 481732 488747 403486 403908 477625 476915 479866 481328 488084 100856315 100855803 612550 476694 474869 489464 607827	cfa:481563 cfa:478151 cfa:481628 cfa:403872 cfa:484721 cfa:607786 cfa:100271861 cfa:486561 cfa:486560 cfa:403618 cfa:490924 cfa:490926 cfa:481330 cfa:485149 cfa:610902 cfa:442860 cfa:477052 cfa:483266 cfa:479255 cfa:481679 cfa:612305 cfa:481732 cfa:488747 cfa:403486 cfa:403908 cfa:477625 cfa:476915 cfa:479866 cfa:481328 cfa:488084 cfa:100856315 cfa:100855803 cfa:612550 cfa:476694 cfa:474869 cfa:4…	481563 478151 481628 403872 484721 607786 100271861 486561 486560 403618 490924 490926 481330 485149 610902 442860 477052 483266 479255 481679 612305 481732 488747 403486 403908 477625 476915 479866 481328 488084 100856315 100855803 612550 476694 474869 489464 607827	CDKN2B, p15INK4B LCK TGFBR1 NRAS, N-RAS, rasp21 WNT5A DLA-DOB CDKN2A, p14ARF WNT10B WNT1 BCL2L1, BCL-XL CDC27 MAP3K14 IL1R2 FZD4 SMAD3, Madh3 PDGFRA KAT2B, PCAF PIK3CG VDAC2 CDC26 CRTC2 DLA-DMA CRTC3 PPP3CA CANX, PP90 ADCY6 RB1 CREBBP IL1R1 PIK3CA ATR GPS2 POLE3 CALR DLA-DOA DVL2 DLA-DMB
Inflammatory bowel disease (IBD)	12	61	0.0484087	0.84237	403790 610902 481837 481732 442990 474869 403976 607827 403785 403974 607786 403782	cfa:403790 cfa:610902 cfa:481837 cfa:481732 cfa:442990 cfa:474869 cfa:403976 cfa:607827 cfa:403785 cfa:403974 cfa:607786 cfa:403782	403790 610902 481837 481732 442990 474869 403976 607827 403785 403974 607786 403782	IL5 SMAD3, Madh3 IL17A DLA-DMA IL13 DLA-DOA IL12B DLA-DMB IL4, IL-4 IL1B, IL-1 DLA-DOB IL1A
Regulation of actin cytoskeleton	32	212	0.050306	0.84237	479050 100683352 403872 403915 486934 488084 403934 610829 488368 610290 479648 100684309 403473 442860 483266 479177 611641 479446 607724 488437 403788 491034 475345 403827 480977 480369 484513 483042 490390 477187 607829 475846	cfa:479050 cfa:100683352 cfa:403872 cfa:403915 cfa:486934 cfa:488084 cfa:403934 cfa:610829 cfa:488368 cfa:610290 cfa:479648 cfa:100684309 cfa:403473 cfa:442860 cfa:483266 cfa:479177 cfa:611641 cfa:479446 cfa:607724 cfa:488437 cfa:403788 cfa:491034 cfa:475345 cfa:403827 cfa:480977 cfa:480369 cfa:484513 cfa:483042 cfa:490390 cfa:477187 cfa:607829 cfa:475846	479050 100683352 403872 403915 486934 488084 403934 610829 488368 610290 479648 100684309 403473 442860 483266 479177 611641 479446 607724 488437 403788 491034 475345 403827 480977 480369 484513 483042 490390 477187 607829 475846	IQGAP1 PFN2 NRAS, N-RAS, rasp21 FGF7, KGF DOCK1 PIK3CA CDC42 PFN4 ITGB6 ARHGEF6 BCAR1 CRK BAIAP2, IRSP53S PDGFRA PIK3CG IQGAP2 FGF18 RDX FGF1 ITGAV ITGB3, GPIIIA PIP4K2B, PIP5K2B MYLK3 CHRM3 DIAPH2 ACTN1 PAK4 SOS1 ENAH MYLK2 FGF11 PIP5K1A
Proteoglycans in cancer	30	198	0.0545783	0.84237	608707 479050 477488 403872 403976 484721 478232 486561 486560 488084 480580 403802 403934 488437 485149 476548 483266 607019 480621 479215 479446 403567 403788 483664 102156614 403440 483042 486628 607023 480348	cfa:608707 cfa:479050 cfa:477488 cfa:403872 cfa:403976 cfa:484721 cfa:478232 cfa:486561 cfa:486560 cfa:488084 cfa:480580 cfa:403802 cfa:403934 cfa:488437 cfa:485149 cfa:476548 cfa:483266 cfa:607019 cfa:480621 cfa:479215 cfa:479446 cfa:403567 cfa:403788 cfa:483664 cfa:102156614 cfa:403440 cfa:483042 cfa:486628 cfa:607023 cfa:480348	608707 479050 477488 403872 403976 484721 478232 486561 486560 488084 480580 403802 403934 488437 485149 476548 483266 607019 480621 479215 479446 403567 403788 483664 102156614 403440 483042 486628 607023 480348	HPSE IQGAP1 PTPN11, SHP-2 NRAS, N-RAS, rasp21 IL12B WNT5A MTOR, FRAP1 WNT10B WNT1 PIK3CA RPS6KB1 VEGFA, VEGF CDC42 ITGAV FZD4 ITPR1 PIK3CG MAPK11 VTN ANK3 RDX CASP3 ITGB3, GPIIIA IGF2 HSPG2 SOS1 ITPR2 MAPK12 HIF1A
Thyroid hormone signaling pathway	19	115	0.060605	0.84237	487432 483266 479866 490929 488084 106557529 486989 477052 487309 488437 477295 403872 485494 475035 403788 491964 478232 480348 475545	cfa:487432 cfa:483266 cfa:479866 cfa:490929 cfa:488084 cfa:477295 cfa:486989 cfa:477052 cfa:487309 cfa:488437 cfa:477295 cfa:403872 cfa:485494 cfa:475035 cfa:403788 cfa:491964 cfa:478232 cfa:480348 cfa:475545	487432 483266 479866 490929 488084 477295 486989 477052 487309 488437 477295 403872 485494 475035 403788 491964 478232 480348 475545	CASP9, ICE-LAP6 PIK3CG CREBBP PLCD3 PIK3CA FOXO1 NCOA2 KAT2B, PCAF HDAC1 ITGAV FOXO1 NRAS, N-RAS, rasp21 TBC1D4 HDAC2 ITGB3, GPIIIA SLC16A2 MTOR, FRAP1 HIF1A RHEB
Pathways in cancer	45	322	0.0625854	0.84237	489228 481563 403802 481628 403872 475035 106557529 403915 484721 487432 100271861 486561 486560 403618 477295 478232 403934 488437 485149 474919 403431 100684309 442860 610902 483266 490099 488148 489464 611641 476915 474585 479866 403567 488084 484142 442938 483042 480348 477750 442954 607829 489008 607724 612070 487309	cfa:489228 cfa:481563 cfa:403802 cfa:481628 cfa:403872 cfa:475035 cfa:477295 cfa:403915 cfa:484721 cfa:487432 cfa:100271861 cfa:486561 cfa:486560 cfa:403618 cfa:477295 cfa:478232 cfa:403934 cfa:488437 cfa:485149 cfa:474919 cfa:403431 cfa:100684309 cfa:442860 cfa:610902 cfa:483266 cfa:490099 cfa:488148 cfa:489464 cfa:611641 cfa:476915 cfa:474585 cfa:479866 cfa:403567 cfa:488084 cfa:484142 cfa:4429…	489228 481563 403802 481628 403872 475035 477295 403915 484721 487432 100271861 486561 486560 403618 477295 478232 403934 488437 485149 474919 403431 100684309 442860 610902 483266 490099 488148 489464 611641 476915 474585 479866 403567 488084 484142 442938 483042 480348 477750 442954 607829 489008 607724 612070 487309	SKP2 CDKN2B, p15INK4B VEGFA, VEGF TGFBR1 NRAS, N-RAS, rasp21 HDAC2 FOXO1 FGF7, KGF WNT5A CASP9, ICE-LAP6 CDKN2A, p14ARF WNT10B WNT1 BCL2L1, BCL-XL FOXO1 MTOR, FRAP1 CDC42 ITGAV FZD4 HSP90AB1 TGFA CRK PDGFRA SMAD3, Madh3 PIK3CG AXIN1 MECOM, EVI1 DVL2 FGF18 RB1 MSH6 CREBBP CASP3 PIK3CA DAPK1 FLT3LG SOS1 HIF1A NCOA4 LAMA5 FGF11 CTNNA3 FGF1 TCF7L1 HDAC1
Ribosome	23	147	0.0655449	0.84237	610569 478443 477912 476000 478313 475649 610820 479897 100855464 608696 474917 478458 403691 483663 485959 478597 609623 480751 100855841 403684 403680 403683 612291	cfa:610569 cfa:478443 cfa:477912 cfa:476000 cfa:478313 cfa:475649 cfa:610820 cfa:479897 cfa:100855464 cfa:608696 cfa:474917 cfa:478458 cfa:403691 cfa:483663 cfa:485959 cfa:478597 cfa:609623 cfa:480751 cfa:100855841 cfa:403684 cfa:403680 cfa:403683 cfa:612291	610569 478443 477912 476000 478313 475649 610820 479897 100855464 608696 474917 478458 403691 483663 485959 478597 609623 480751 100855841 403684 403680 403683 612291	RPS27L MRPL1 RPL7 MRPL21 RSL24D1 RPS7 RPS13 MRPL28 MRPL16 MRPL10 MRPS18A MRPS18C RPL6 MRPL23 RPS21 RPL35A MRPS7 RPL30 RPS11 RPL13A RPL23, RPL17/L23 RPS27
FoxO signaling pathway	21	132	0.0671268	0.84237	483266 479866 610902 479055 481563 488084 489228 477295 607019 483042 608420 610835 481628 491160 403872 479479 100856379 607023 106557529 475546 403673	cfa:483266 cfa:479866 cfa:610902 cfa:479055 cfa:481563 cfa:488084 cfa:489228 cfa:477295 cfa:607019 cfa:483042 cfa:608420 cfa:610835 cfa:481628 cfa:491160 cfa:403872 cfa:479479 cfa:100856379 cfa:607023 cfa:477295 cfa:475546 cfa:403673	483266 479866 610902 479055 481563 488084 489228 477295 607019 483042 608420 610835 481628 491160 403872 479479 100856379 607023 477295 475546 403673	PIK3CG CREBBP SMAD3, Madh3 HOMER2 CDKN2B, p15INK4B PIK3CA SKP2 FOXO1 MAPK11 SOS1 CCNB1 SGK2, SGK3 TGFBR1 NLK NRAS, N-RAS, rasp21 GABARAP PRKAB2 MAPK12 FOXO1 PRKAG2 SLC2A4, GLUT4
Fc epsilon RI signaling pathway	12	65	0.0679244	0.84237	483266 488084 607019 403799 483042 475032 442990 403872 485167 403785 607023 403790	cfa:483266 cfa:488084 cfa:607019 cfa:403799 cfa:483042 cfa:475032 cfa:442990 cfa:403872 cfa:485167 cfa:403785 cfa:607023 cfa:403790	483266 488084 607019 403799 483042 475032 442990 403872 485167 403785 607023 403790	PIK3CG PIK3CA MAPK11 MS4A2 SOS1 FYN IL13 NRAS, N-RAS, rasp21 GAB2 IL4, IL-4 MAPK12 IL5
Pancreatic cancer	12	65	0.0679244	0.84237	487432 483266 403618 488084 403802 403934 100271861 481628 610290 610902 403431 476915	cfa:487432 cfa:483266 cfa:403618 cfa:488084 cfa:403802 cfa:403934 cfa:100271861 cfa:481628 cfa:610290 cfa:610902 cfa:403431 cfa:476915	487432 483266 403618 488084 403802 403934 100271861 481628 610290 610902 403431 476915	CASP9, ICE-LAP6 PIK3CG BCL2L1, BCL-XL PIK3CA VEGFA, VEGF CDC42 CDKN2A, p14ARF TGFBR1 ARHGEF6 SMAD3, Madh3 TGFA RB1
